# Supplementary material for: Phenotype Similarity Regression for Identifying the Genetic Determinants of Rare Diseases
Source: Am J Hum Genet. 2016 Feb 25;98(3):490–9. doi: 10.1016/j.ajhg.2016.01.008 (PMC4827100; doi:10.1016/j.ajhg.2016.01.008)
Supplement: Table S1. Additional Members and Collaborators of the NIHR BioResource [file mmc2.xlsx]

## Sheet: Sheet1
Group	Name	Email	Note: some names shared across groups
Principal Investigators BRIDGE Consortium Projects	Timothy Aitman	tim.aitman@ed.ac.uk
	David Bennett	david.bennett@ndcn.ox.ac.uk
	Daniel Gale	d.gale@ucl.ac.uk
	Ania Koziell	ania.koziell@kcl.ac.uk
	Taco W Kuijpers	t.w.kuijpers@amc.uva.nl
	Michael A Laffan	m.laffan@imperial.ac.uk
	Eamonn Maher	erm1000@medschl.cam.ac.uk
	Hugh S Markus	hsm32@medschl.cam.ac.uk
	Nicholas Morrell	nwm23@cam.ac.uk
	Willem H Ouwehand	who1000@cam.ac.uk
	David Perry	david.perry@addenbrookes.nhs.uk
	F Lucy Raymond	flr24@cam.ac.uk
	Irene Roberts	irene.roberts@imperial.ac.uk
	Kenneth Smith	kgcs2@medschl.cam.ac.uk
	Adrian Thrasher	a.thrasher@ucl.ac.uk
	Hugh Watkins	hugh.watkins@cardiov.ox.ac.uk
	Catherine Williamson	catherine.williamson@kcl.ac.uk
	Geoffrey Woods	cw347@cam.ac.uk
NIIHR BioResource - Rare Diseases - Management Team	John R Bradley	jrb1000@cam.ac.uk
	Tracey Hammerton	th485@medschl.cam.ac.uk
	Debra Fletcher	df296@cam.ac.uk
	Roger James	rj352@medschl.cam.ac.uk
	Willem H Ouwehand	who1000@cam.ac.uk
	Chris Penkett	cjp64@cam.ac.uk
	F Lucy Raymond	flr24@cam.ac.uk
	Marijke Veltman	mwmv2@medschl.cam.ac.uk
	Tim Young	Tim.Young@admin.cam.ac.uk
Enrolment and Ethics	Sofie Ashford	sa487@medschl.cam.ac.uk
	Matthew Brown	mb839@medschl.cam.ac.uk
	Eleanor Dewhurst	ed390@medschl.cam.ac.uk
	Marie Erwood	me363@medschl.cam.ac.uk
	Jennifer Martin	jm2055@medschl.cam.ac.uk
	Sofia Papadia	sp605@medschl.cam.ac.uk
	Karola Rehnstrom	kr402@medschl.cam.ac.uk
BRIDGE-Bleeding and Platelet Disorders Consortium	David Allsup	David.Allsup@hey.nhs.uk
	Steve Austin	steve.austin@nhs.net
	Tamam Bakchoul	tamam.bakchoul@uni-greifswald.de
	Tadbir K Bariana	tadbir.bariana@nhs.net
	Paula Bolton-Maggs	paula.bolton-maggs@nhsbt.nhs.uk;
	R Campbell Tait	campbell.tait@ggc.scot.nhs.uk
	Peter Collins	Peter.Collins@wales.nhs.uk
	Wendy N Erber	wendy.erber@uwa.edu.au
	Tamara Everington	tamara.everington@salisbury.nhs.uk;
	Remi Favier	remi.favier@trs.aphp.fr
	Kathleen Freson	kathleen.freson@med.kuleuven.be
	Bruce Furie	bfurie@bidmc.harvard.edu
	Michael Gattens	michael.gattens@addenbrookes.nhs.uk
	Chris van Geet	christel.vangeet@med.kuleuven.be;
	Keith Gomez	k.gomez@ucl.ac.uk
	Daniel Greene	dg333@cam.ac.uk
	Andreas Greinacher	greinach@uni-greifswald.de
	Daniel Hart	d.hart@qmul.ac.uk
	Johan WM Heemskerk	jwm.heemskerk@maastrichtuniversity.nl
	Yvone Henskens	yvonne.henskens@mumc.nl
	Rashid Kazmi	syed.kazmi@suht.swest.nhs.uk;
	David Keeling	david.keeling@ndm.ox.ac.uk
	Anne M Kelly	amk25@doctors.org.uk
	Michele P Lambert	lambertm@email.chop.edu
	Claire Lentaigne	c.lentaigne@imperial.ac.uk
	Ri Liesner	ri.liesner@gosh.nhs.uk;
	Sarah Mangles	sarah.mangles@hhft.nhs.uk
	Mary Mathias	mary.mathias@gosh.nhs.uk
	Carolyn M Millar	c.millar@imperial.ac.uk
	Andrew Mumford	A.Mumford@bristol.ac.uk
	Ruth Newbury-Ecob	ruth.newbury-ecob@uhbristol.nhs.uk
	Paquita Nurden	paquita.nurden@u-bordeaux.fr
	Willem H Ouwehand	who1000@cam.ac.uk
	John Pasi	k.j.pasi@qmul.ac.uk
	David J Perry	david.perry@addenbrookes.nhs.uk
	Kathelijne Peerlinck	kathelijne.peerlinck@med.kuleuven.be
	Matthew Rondina	matthew.rondina@hsc.utah.edu
	Catherine Roughley	catherine.roughley@nhs.net
	Sol Schulman	sschulm1@bidmc.harvard.edu
	Harald Schulze	harald.schulze@uni-wuerzburg.de
	Sutesh Sivapalaratnam	ss2314@medschl.cam.ac.uk
	Kate Talks	kate.talks@nuth.nhs.uk
	Jecko Thachil	Jecko.Thachil@cmft.nhs.uk;
	Ernest Turro	et341@cam.ac.uk
	Cheng-Hock Toh	C.H.Toh@liverpool.ac.uk;
	Minka Vries	m.vries@maastrichtuniversity.nl
	Timothy Q Warner	t.d.warner@qmul.ac.uk
	Sarah Westbury	Sarah.Westbury@bristol.ac.uk
Cambridge Translational GenOmics Laboratory	James C Fox	jcf42@medschl.cam.ac.uk
	Abigail Furnell	ac602@cam.ac.uk
	Rutendo Mapeta	rm688@medschl.cam.ac.uk
	Ilenia Simeoni	is250@cam.ac.uk
	Simon Staines	sjs238@medschl.cam.ac.uk
	Jonathan Stephens	js595@medschl.cam.ac.uk
	Kathleen Stirrups	ks277@medschl.cam.ac.uk
	Deborah Whitehorn	dw429@medschl.cam.ac.uk
Clinical Bioinformatics	Antony Attwood	ta275@medschl.cam.ac.uk
	Louise Daugherty	ld484@medschl.cam.ac.uk
	Sri VV Deevi	svvd2@cam.ac.uk
	Csaba Halmagyi	ch686@medschl.cam.ac.uk
	Fengyuan Hu	fh293@cam.ac.uk
	Roger James	rj352@medschl.cam.ac.uk
	Vera Matser	vam38@medschl.cam.ac.uk
	Stuart Meacham	sm766@cam.ac.uk
	Karyn Megy	km369@medschl.cam.ac.uk
	Christopher J Penkett	cjp64@cam.ac.uk
	Kathleen Stirrups	ks277@medschl.cam.ac.uk
	Catherine Titterton	ct474@medschl.cam.ac.uk
	Salih Tuna	st620@cam.ac.uk
	Ping Yu	py234@medschl.cam.ac.uk
	Julie von Ziegenweldt	jv359@medschl.cam.ac.uk
Genetic Epidemiology	William Astle	wja24@cam.ac.uk
	Marta Bleda	mb2033@cam.ac.uk
	Keren Carss	kjn29@cam.ac.uk
	Stefan Graf	sg550@cam.ac.uk
	Daniel Greene	dg333@cam.ac.uk
	Matthias Haimel	mh719@cam.ac.uk
	Hana Lango-Allen	hl454@cam.ac.uk
	Ernest Turro	et341@cam.ac.uk
MRC Biostatistics Unit	William Astle	wja24@cam.ac.uk
	Daniel Greene	dg333@cam.ac.uk
	Sylvia Richardson	sylvia.richardson@mrc-bsu.cam.ac.uk
	Ernest Turro	et341@cam.ac.uk
High Performance Computing Service	Paul Calleja	pjc82@cam.ac.uk
	Stuart Rankin	sjr20@cam.ac.uk
	Wojciech Turek	wjt27@cam.ac.uk
Administrative Support	Debra Fletcher	df296@cam.ac.uk
	Tim Young	Tim.Young@admin.cam.ac.uk
	Christine Bryson	cjb208@medschl.cam.ac.uk
	Coleen McJannet	cm686@medschl.cam.ac.uk
	Sophie Stock	ss2118@medschl.cam.ac.uk
